# Supplementary material for: Dose-Limiting Toxicities and the Maximum Tolerated Dose of Irinotecan Based on UGT1A1 Genotypes: A Systematic Review
Source: Pharmaceutics. 2025 Apr 22;17(5):542. doi: 10.3390/pharmaceutics17050542 (PMC12114900; doi:10.3390/pharmaceutics17050542)
Supplement: Supplementary file 1 [file pharmaceutics-17-00542-s001.zip]

Archive with 1 entries (1 files):
- pharmaceutics-3479560-supplementary.pdf
